# Supplementary material for: Association between sanitary toilets and health poverty vulnerability among rural western Chinese adults aged 45 years and older: A cross-sectional study
Source: PLoS One. 2024 Sep 20;19(9):e0308688. doi: 10.1371/journal.pone.0308688 (PMC11414992; doi:10.1371/journal.pone.0308688)
Supplement: S2 File — (XLSX) [file pone.0308688.s002.xlsx]

## Sheet: 海原县
海原县入户名单（17个乡镇79个村）
海原县	乡镇	村	村医姓名	联系电话
	海城镇	黎庄村
		王井村
		城关村
		西关村
		刘塬村
		堡子村
		水洼北村
	三河镇（黑城）	红城村
		唐堡村
		四营村
		苋麻村
		代店村
	高崖乡	高崖村
		联合村
		香水村
		红岸村
	关桥乡	马湾村
		王湾村
		罗山村
		张湾村
	甘城乡	双井村
		石景村
		严湾村
		吴渠村
	七营乡	高崖村
		张堡村
		杨堡村
		马堡村
		下套村
		五营村
	史店乡	米湾村
		苍湾村
	贾塘乡	后塘村
		王塘村
		贾塘村
		马营村
		堡台村
		双河村
	李俊乡	包堡村
		永丰村
		红星村
		蔡祥村
		李俊村
	红羊乡	建国村
		张元村
		安堡村
		前进村
		术川村
		刘套村
		石塘村
	关庄乡	窑儿村
		关庄村
		涝淌村
	郑旗乡	西沿村
		中坪村
		郑旗村
		吴湾村
		老鸦村
		南山村
		后山村
		撒堡村
	曹洼乡	脱烈村
		硝沟村
	李旺乡	二道村
		马莲村
		红卷村
		李果园村
		杨山村
	西安乡	范台村
		西安村
		胡湾村
		菜园村
		团庄村
	树台乡	相桐村
		二百户村
		红井村
		新庄村
	九彩乡	马圈村
		元套村

## Sheet: 盐池县
盐池县入户名单（8个乡镇40个村）
盐池县	乡镇	村	村医姓名	联系电话
	麻黄山	沙崾岘村
		后洼村
		包塬村
		黄羊岭村
		松记水村
	大水坑	新建村
		莎草湾村
		红井子村
		摆宴井村
		东风村
		马坊村
	青山	旺四滩村
		古峰庄村
		营盘台村
	花马池镇	长城村
		佟记圈村
		柳杨堡村
		红沟梁村
		郭记沟村
		四墩子村
		八岔梁村
		裕兴村
		盈德村
	高沙窝	高沙窝村
		施记圈村
		二步坑村
		李庄子村
	王乐井	王乐井村
		官滩村
		刘四渠村
		狼洞沟村东沟自然村
		曾记畔村
	冯记沟	雨强村
		回六庄村
		暴记春村
	惠安堡乡	杜记沟村
		狼布掌村
		萌城村
		大坝村
		惠安堡村

## Sheet: 彭阳县
彭阳县入户名单（10个乡镇33个村）
彭阳县	乡镇	村	村医姓名	联系电话
	红河镇	韩堡村
		何塬村
		上王村
	城阳乡	长城村
		城阳村
		韩寨村
	古城镇	古城村
		高庄村
		乃河村
		羊坊村
	罗洼乡	罗洼村
		寨科村
	交岔乡	交岔村
		关口村
	王洼镇	山庄村
		李岔村
		王洼村
		北洼村
		路寨村
	小岔乡	小岔村
		榆树村
	草庙乡	张街村
		周庄村
		米塬村
	新集乡	峁堡村
		张化村
		姚河村
		白河村
		下马洼村
	白阳镇	双磨村
		姚河村
		任湾村
		陡坡村

## Sheet: 西吉县
西吉县入户名单（18个乡镇58个村）
西吉县	乡镇	村	村医姓名	联系电话
	白崖乡	白崖村
		小坡村
		余套村
	将台乡	深岔村
		毛沟村
		牟荣村
		西坪村
	马建乡	马建村
		大湾村
		庞湾村
	马莲乡	八岱沟村
		马其沟村
		新堡村
	平峰乡	陈滩村
		葛岔村
		张武村
	苏堡乡	龙川村
		孟湾村
		张撇村
		红庄村
	硝河乡	硝河村
		隆堡村
		红泉村
	王民乡	小岔村
		学阳村
		三岔村
	下堡乡	北庄村
		榆木村
	新营乡	新营村
		甘沟村
		红庄村
	偏城乡	偏城村
		槽脑村
		大庄村
	玉桥乡	玉桥村
		下堡子村
		大岔村
	兴隆乡	兴隆村
		姚杜村
		王沟村
	兴平乡	王湾村
		高崖村
		杨岔村
	火石寨乡	大庄村
		小川村
		石山村
	吉强乡	大滩村
		苟新村
		羊路村
		高同村
		泉湾村
	沙沟乡	沙沟村
		顾沟村
		东沟村
	什字乡	南台村
		北台村
		保卫村
		李海村
